# Supplementary material for: Colonization of the Gastrointestinal Tract of Chicks with Different Bacterial Microbiota Profiles
Source: Animals (Basel). 2023 Aug 15;13(16):2633. doi: 10.3390/ani13162633 (PMC10451890; doi:10.3390/ani13162633)
Supplement: Supplementary file 1 [file animals-13-02633-s001.zip]

Archive with 1 entries (1 files):
- animals-2486698-supplementary.pdf
